# Supplementary material for: Bioactive Hydrogel Formulation Based on Ferulic Acid-Grafted Nano-Chitosan and Bacterial Nanocellulose Enriched with Selenium Nanoparticles from Kombucha Fermentation
Source: J Funct Biomater. 2024 Jul 22;15(7):202. doi: 10.3390/jfb15070202 (PMC11277923; doi:10.3390/jfb15070202)
Supplement: Supplementary file 1 [file jfb-15-00202-s001.zip]

Archive with 1 entries (1 files):
- jfb-3041935-supplementary.pdf
